# Supplementary material for: Characterization of Reproductive Microbiota of Primiparous Cows During Early Postpartum Periods in the Presence and Absence of Endometritis
Source: Front Vet Sci. 2021 Oct 18;8:736996. doi: 10.3389/fvets.2021.736996 (PMC8558311; doi:10.3389/fvets.2021.736996)
Supplement: Supplementary file 2 [file Table_1.xlsx]

## Sheet: Sheet1
Supplementary Table 1. Details of each sample period and summary of diagnostic results.
Cow ID	Sampling date (YYYY/MM/DD)	Time points	Vaginal discharge	Score	Cervical diameter (cm)	Score	Uterine diameter (cm)	Score	Total score	Ovarian structures	PMN (%)	Conclusive diagnosis	Treatment /Semen ID	Dystocia score	Calf birth weight (Kg)	Sex
1232	20161201	Pre	N.T.	–	N.T.	–	N.T.	–	–	–	–	–	AI/507H11477*	–	–	–
1232	20161212	0 DPP	N.T.	–	N.T.	–	N.T.	–	–	–	–	–	–	4	39.5	Male
1232	20161219	7 DPP	N.T.	–	N.T.	–	N.T.	–	–	–	–	–	–	–	–	–
1232	20170102	21 DPP	≥ 50 ml pus	3	7.5	2	6.5	2	7	No structures	53.7	–	–	–	–	–
1232	20170109	28 DPP	≥ 50 ml pus	3	6	1	6	2	6	F (Right)	14.1	–	–	–	–	–
1232	20170116	35 DPP	< 50 ml pus	2	6	1	5	1	4	No structures	11.7	Moderate	–	–	–	–
1221	20161208	Pre	N.T.	–	N.T.	–	N.T.	–	–	–	–	–	AI/H-55046	–	–	–
1221	20161216	0 DPP	N.T.	–	N.T.	–	N.T.	–	–	–	–	–	–	4	41	Male
1221	20161223	7 DPP	N.T.	–	N.T.	–	N.T.	–	–	–	–	–	–	–	–	–
1221	20170107	21 DPP	≥ 50 ml pus	3	6	1	7	2	6	CL (Left)	32.8	–	–	–	–	–
1221	20170113	28 DPP	≥ 50 ml sanguineous pus	3	6	1	5.5	2	6	No structures	39.29	–	–	–	–	–
1221	20170120	35 DPP	≥ 50 ml pus	3	5.5	1	5	1	5	CL (Left), F (Right)	43.2	Moderate	–	–	–	–
462	20161211	Pre	N.T.	–	N.T.	–	N.T.	–	–	–	–	–	ET	–	–	–
462	20161223	0 DPP	N.T.	–	N.T.	–	N.T.	–	–	–	–	–	–	1	46.5	Male
462	20161230	7 DPP	N.T.	–	N.T.	–	N.T.	–	–	–	–	–	–	–	–	–
462	20170113	21 DPP	< 50 ml pus	2	4.5	0	3.5	0	2	No structures	47.6	–	–	–	–	–
462	20170120	28 DPP	< 50 ml pus	2	4.5	0	3.5	0	2	No structures	33.1	–	–	–	–	–
462	20170127	35 DPP	Clear	0	4.5	0	3.5	0	0	CL (Left)	7.4	Normal	–	–	–	–
461	20161211	Pre	N.T.	–	N.T.	–	N.T.	–	–	–	–	–	AI/29H17573	–	–	–
461	20161220	0 DPP	N.T.	–	N.T.	–	N.T.	–	–	–	–	–	–	2	38	Female
461	20161227	7 DPP	N.T.	–	N.T.	–	N.T.	–	–	–	–	–	–	–	–	–
461	20170109	21 DPP	≥ 50 ml sanguineous pus	3	5	1	5.5	1	5	No structures	42.4	–	–	–	–	–
461	20170116	28 DPP	< 50 ml pus	2	5	1	3.5	0	3	F (Right)	45.1	–	–	–	–	–
461	20170125	35 DPP	< 50 ml pus	2	3.5	0	3	0	2	F (Right)	4.8	Mild	–	–	–	–
1237	20161216	Pre	N.T.	–	N.T.	–	N.T.	–	–	–	–	–	AI/7H11477	–	–	–
1237	20161230	0 DPP	N.T.	–	N.T.	–	N.T.	–	–	–	–	–	–	1	44	Female
1237	20170107	7 DPP	N.T.	–	N.T.	–	N.T.	–	–	–	–	–	–	–	–	–
1237	20170120	21 DPP	Mucus containing flecks of white pus	1	5.5	1	5	1	3	F (Right)	42.6	–	–	–	–	–
1237	20170127	28 DPP	Mucus containing flecks of white pus	1	4.5	0	3.5	0	1	CL (Right)	21.1	–	–	–	–	–
1237	20170203	35 DPP	Clear	0	4	0	3.5	0	0	CL (Left)	2.1	Normal	–	–	–	–
1234	20170125	Pre	N.T.	–	N.T.	–	N.T.	–	–	–	–	–	AI/200H10036	–	–	–
1234	20170206	0 DPP	N.T.	–	N.T.	–	N.T.	–	–	–	–	–	–	2	41	Male
1234	20170213	7 DPP	N.T.	–	N.T.	–	N.T.	–	–	–	–	–	–	–	–	–
1234	20170227	21 DPP	Mucus containing flecks of white pus	1	7	2	5	1	4	No structures	12.39	–	–	–	–	–
1234	20170306	28 DPP	< 50 ml pus	2	5.5	1	5	1	4	F (Left)	25.67	–	–	–	–	–
1234	20170313	35 DPP	Mucus containing flecks of white pus	1	4.5	0	3.5	0	1	No structures	3.96	Mild	–	–	–	–
1251	20170127	Pre	N.T.	–	N.T.	–	N.T.	–	–	–	–	–	AI/200H10036	–	–	–
1251	20170201	0 DPP	N.T.	–	N.T.	–	N.T.	–	–	–	–	–	–	1	41	Female
1251	20170208	7 DPP	N.T.	–	N.T.	–	N.T.	–	–	–	–	–	–	–	–	–
1251	20170222	21 DPP	< 50 ml pus	2	4	0	4	1	3	CL (Right)	11.64	–	–	–	–	–
1251	20170301	28 DPP	Mucus containing flecks of white pus	1	4	0	4	1	2	CL (Right)	29.03	–	–	–	–	–
1251	20170308	35 DPP	Clear	0	3.5	0	3.5	0	0	CL (Left), F (Right)	4.3	Normal	–	–	–	–
1286	20171006	Pre	N.T.	–	N.T.	–	N.T.	–	–	–	–	–	AI/HK-199	–	–	–
1286	20171025	0 DPP	N.T.	–	N.T.	–	N.T.	–	–	–	–	–	–	1	33.5	Female
1286	20171101	7 DPP	N.T.	–	N.T.	–	N.T.	–	–	–	–	–	–	–	–	–
1286	20171115	21 DPP	≥ 50 ml pus	3	5	1	5	1	5	CL (Left), F (Right)	54.2	–	–	–	–	–
1286	20171122	28 DPP	< 50 ml pus	2	5.5	1	3.5	0	3	CL (Left)	22.8	–	–	–	–	–
1286	20171129	35 DPP	< 50 ml pus	2	4.5	0	3	0	2	F (Right)	16.1	Mild	–	–	–	–
1291	20171206	Pre	N.T.	–	N.T.	–	N.T.	–	–	–	–	–	AI/7H11314	–	–	–
1291	20171213	0 DPP	N.T.	–	N.T.	–	N.T.	–	–	–	–	–	–	1	35	Female
1291	20171220	7 DPP	N.T.	–	N.T.	–	N.T.	–	–	–	–	–	–	–	–	–
1291	20180105	21 DPP	Mucus containing flecks of white pus	1	4.5	0	3.5	0	1	F (Left)	2.1	–	–	–	–	–
1291	20180110	28 DPP	Mucus containing flecks of white pus	1	4.5	0	3.5	0	1	F (Left)	2.1	–	–	–	–	–
1291	20180117	35 DPP	Clear	0	4.5	0	3.5	0	0	F (Left)	0.4	Normal	–	–	–	–
1293	20171122	Pre	N.T.	–	N.T.	–	N.T.	–	–	–	–	–	AI/7H11283	–	–	–
1293	20171202	0 DPP	N.T.	–	N.T.	–	N.T.	–	–	–	–	–	–	1	40.5	Male
1293	20171210	7 DPP	N.T.	–	N.T.	–	N.T.	–	–	–	–	–	–	–	–	–
1293	20171224	21 DPP	< 50 ml pus	2	5	1	3.5	0	3	CL (Left)	43.2	–	–	–	–	–
1293	20171230	28 DPP	< 50 ml pus	2	5	1	3.5	0	3	CL (Left)	28.4	–	–	–	–	–
1293	20180106	35 DPP	Clear	0	4.5	0	3	0	0	F (Right)	7.4	Normal	–	–	–	–
1296	20171006	Pre	N.T.	–	N.T.	–	N.T.	–	–	–	–	–	AI/HK-199	–	–	–
1296	20171016	0 DPP	N.T.	–	N.T.	–	N.T.	–	–	–	–	–	–	2	40	Male
1296	20171022	7 DPP	N.T.	–	N.T.	–	N.T.	–	–	–	–	–	–	–	–	–
1296	20171105	21 DPP	< 50 ml sanguineous pus	2	6.5	1	4	1	4	Not palpable	13.9	–	–	–	–	–
1296	20171112	28 DPP	< 50 ml pus	2	5	1	3.5	0	3	F (Right)	68.6	–	–	–	–	–
1296	20171119	35 DPP	< 50 ml pus	2	5	1	3.5	0	3	F (Right)	56.6	Mild	–	–	–	–
1313	20180509	Pre	N.T.	–	N.T.	–	N.T.	–	–	–	–	–	ET	–	–	–
1313	20180630	0 DPP	N.T.	–	N.T.	–	N.T.	–	–	–	–	–	–	2	35	Female
1313	20180707	7 DPP	N.T.	–	N.T.	–	N.T.	–	–	–	–	–	–	–	–	–
1313	20180720	21 DPP	< 50 ml pus	2	4.5	0	3.5	0	2	CL (Left), F (Right)	24.8	–	–	–	–	–
1313	20180727	28 DPP	Mucus containing flecks of white pus	1	4.5	0	3.5	0	1	F (Left), F (Right)	15.3	–	–	–	–	–
1313	20180803	35 DPP	Clear	0	4	0	3	0	0	CL (Right)	4.3	Normal	–	–	–	–
1295	20180303	Pre	N.T.	–	N.T.	–	N.T.	–	–	–	–	–	AI/HK-265	–	–	–
1295	20180316	0 DPP	N.T.	–	N.T.	–	N.T.	–	–	–	–	–	–	2	39	Female
1295	20180322	7 DPP	N.T.	–	N.T.	–	N.T.	–	–	–	–	–	–	–	–	–
1295	20180405	21 DPP	Mucus containing flecks of white pus	1	5	1	5	1	3	CL (Left), F (Right)	6.1	–	–	–	–	–
1295	20180412	28 DPP	Mucus containing flecks of white pus	1	5	1	3.5	0	2	F (Right)	1.4	–	–	–	–	–
1295	20180419	35 DPP	Clear	0	5	1	3	0	1	F (Left), F (Right)	24.8	Mild	–	–	–	–
1304	20180316	Pre	N.T.	–	N.T.	–	N.T.	–	–	–	–	–	AI/29H16955	–	–	–
1304	20180417	0 DPP	N.T.	–	N.T.	–	N.T.	–	–	–	–	–	–	3	43	Female
1304	20180423	7 DPP	N.T.	–	N.T.	–	N.T.	–	–	–	–	–	–	–	–	–
1304	20180507	21 DPP	< 50 ml pus	2	6.5	1	5	1	4	F (Left)	5.9	–	–	–	–	–
1304	20180516	28 DPP	< 50 ml pus	2	4.5	0	3.5	0	2	CL (Left), F (Right)	30.4	–	–	–	–	–
1304	20180522	35 DPP	Clear	0	4.5	0	3	0	0	CL (Right)	5	Normal	–	–	–	–
N.T.: Not tested, CL: Corpus luterum, F: Follicle, AI: Artificial insemination, ET: Embryo transfer
*: Female-sorted semen collected from same cow as 7H11477
