# Supplementary material for: Characterization of Reproductive Microbiota of Primiparous Cows During Early Postpartum Periods in the Presence and Absence of Endometritis
Source: Front Vet Sci. 2021 Oct 18;8:736996. doi: 10.3389/fvets.2021.736996 (PMC8558311; doi:10.3389/fvets.2021.736996)
Supplement: Supplementary file 3 [file Table_2.xlsx]

## Sheet: Sheet1
Supplementary Table 2. Number and detection rate of bacteria in vagina and uterus at the indicated days postpartum (DPP).
			Log cfu/mL of sample (detection rates)
Bacteria	Source	Condition	Pre	0 DPP	7 DPP	21 DPP	28 DPP	35 DPP
T. pyogenes	Uterus	Healthy	N.T.	N.D.	2.26 (1/7)	N.D.	3.03 (1/7)	N.D.
	Uterus	Endometritis	N.T.	1.95 (1/7)	4.52±0.11 (3/7)	4.64±0.23 (5/7) *	3.36±0.55 (5/7)	3.91±0.35 (3/7)
	Vagina	Healthy	1.30 (1/7)	N.D.	5.08±0.44 (2/7)	2.62±0.76 (3/7)	3.62±0.72 (2/7)	2.62 (1/7)
	Vagina	Endometritis	2.99±0.15 (3/7)	3.53 (1/7)	5.32±0.23 (3/7)	5.03±0.27 (5/7) *	4.92±0.39 (4/7)	4.37±0.73 (5/7) *
Streptococcus spp.	Uterus	Healthy	N.T.	2.33±0.51 (4/7)	3.02±1.00 (2/7)	N.D.	2.64 (1/7)	N.D.
	Uterus	Endometritis	N.T.	2.91±0.45 (5/7)	3.15 (1/7)	N.D.	2.30 (1/7)	N.D.
	Vagina	Healthy	3.21±0.46 (4/7)	3.27±1.18 (2/7)	3.25±0.29 (3/7) *	2.00±0.39 (3/7)	3.55±0.95 (2/7)	2.98±0.43 (4/7)
	Vagina	Endometritis	3.20±0.37 (3/7)	3.38±0.49 (6/7)	1.78 (1/7)	3.48±0.15 (3/7)	3.84±0.17 (2/7)	2.73±0.34 (2/7)
Bifidobacterium spp.	Uterus	Healthy	N.T.	N.D.	1.84±0.04 (2/7)	1.78 (1/7)	2.79 (1/7)	1.30 (1/7)
	Uterus	Endometritis	N.T.	2.82 (1/7)	5.00 (1/7)	2.60 (1/7)	3.19±0.63 (2/7)	2.08 (1/7)
	Vagina	Healthy	1.30 (1/7)	N.D.	3.34±1.23 (2/7)	1.75±0.11 (2/7)	1.60 (1/7)	1.99±0.06 (2/7)
	Vagina	Endometritis	N.D.	2.20 (1/7)	3.00 (1/7)	3.30 (1/7)	3.44±0.34 (4/7)	N.D.
Data are presented mean±SE. *Statistically significant with p < 0.05 by Mann-Whitney U-test between healthy and endometritis group.
N.D., not detected (less than 1 colony per 50 μL of 10-fold sample suspension). N.T., not tested
